# Supplementary material for: ﻿Eriolaenabacgiangensis (Malvaceae), a new species from Vietnam
Source: PhytoKeys. 2025 May 2;256:13–20. doi: 10.3897/phytokeys.256.152884 (PMC12065006; doi:10.3897/phytokeys.256.152884)
Supplement: XML Treatment for Eriolaena bacgiangensis [file phytokeys.256.152884-treatment1.xml]

<!DOCTYPE tp:taxon-treatment
  PUBLIC "-//TaxonX//DTD Taxonomic Treatment Publishing DTD v0 20100105//EN" "tax-treatment-NSO.dtd">
<tp:taxon-treatment xmlns:tp="http://www.plazi.org/taxpub"><tp:treatment-meta><kwd-group><label>Taxon classification</label><kwd>
              <named-content content-type="kingdom">Plantae</named-content>
            </kwd></kwd-group><mixed-citation publication-type="journal"><person-group><name><surname>Tran</surname><given-names>Van Tien</given-names></name><name><surname>Tran</surname><given-names>The Bach</given-names></name><name><surname>Vu</surname><given-names>Ha Phuong</given-names></name><name><surname>Cao</surname><given-names>Hoang Tuan</given-names></name><name><surname>Bui</surname><given-names>Thu Ha</given-names></name></person-group><article-title>﻿<tp:taxon-name><tp:taxon-name-part taxon-name-part-type="genus" reg="Eriolaena">Eriolaena</tp:taxon-name-part><tp:taxon-name-part taxon-name-part-type="species" reg="bacgiangensis">bacgiangensis</tp:taxon-name-part></tp:taxon-name> (<tp:taxon-name><tp:taxon-name-part taxon-name-part-type="family">Malvaceae</tp:taxon-name-part></tp:taxon-name>), a new species from Vietnam</article-title><source>PhytoKeys</source><day>02</day><month>05</month><year>2025</year><volume>256</volume><fpage>13</fpage><lpage>20</lpage><pub-id pub-id-type="doi">10.3897/phytokeys.256.152884</pub-id></mixed-citation></tp:treatment-meta><tp:nomenclature><label>﻿</label><tp:taxon-name>
            <object-id xmlns:xlink="http://www.w3.org/1999/xlink" content-type="arpha" xlink:type="simple">B680676E-A003-5F1F-BA05-58D5CF7623EA</object-id>
            <tp:taxon-name-part taxon-name-part-type="genus" reg="Eriolaena">Eriolaena</tp:taxon-name-part>
            <tp:taxon-name-part taxon-name-part-type="species" reg="bacgiangensis">bacgiangensis</tp:taxon-name-part>
            <object-id xmlns:xlink="http://www.w3.org/1999/xlink" content-type="ipni" xlink:type="simple">urn:lsid:ipni.org:names:77360921-1</object-id>
          </tp:taxon-name><tp:taxon-authority>T.H.Bui</tp:taxon-authority><tp:taxon-status xmlns:xlink="http://www.w3.org/1999/xlink" xlink:type="simple">sp. nov.</tp:taxon-status><xref ref-type="fig" rid="F1">Figs 1</xref><xref ref-type="fig" rid="F2">, 2</xref><xref ref-type="fig" rid="F3">, 3</xref></tp:nomenclature><tp:treatment-sec sec-type="material" id="SECID0ECPAC"><title>Type.</title><p>Vietnam. • Bac Giang Province, Son Dong District, Huu San Commune, <named-content xmlns:xlink="http://www.w3.org/1999/xlink" content-type="dwc:verbatimCoordinates" xlink:type="simple"><named-content content-type="geo-json" specific-use="{&#34;type&#34;:&#34;Point&#34;,&#34;coordinates&#34;:[106.957667,21.390583]}" id="NCID0ELPAC" xlink:type="simple">21°23'26.1"N, 106°57'27.6"E</named-content></named-content>, alt. 178 m, 18 July 2015, <italic>T.B. Tran, D.B. Tran, T.C. Vu, V.H. Do, H.Q. Bui, H.S. Doan</italic>, <italic>VK 6489</italic> (holotype: HN80497!; isotypes: HN80498!, HN80499!, HN80500!, VNM00074095!).</p></tp:treatment-sec><tp:treatment-sec sec-type="diagnosis" id="SECID0EUPAC"><title>Diagnosis.</title><p><italic><tp:taxon-name><tp:taxon-name-part taxon-name-part-type="genus" reg="Eriolaena">Eriolaena</tp:taxon-name-part><tp:taxon-name-part taxon-name-part-type="species" reg="bacgiangensis">bacgiangensis</tp:taxon-name-part></tp:taxon-name></italic> is most similar to <italic><tp:taxon-name><tp:taxon-name-part taxon-name-part-type="genus" reg="Eriolaena">E.</tp:taxon-name-part><tp:taxon-name-part taxon-name-part-type="species" reg="candollei">candollei</tp:taxon-name-part></tp:taxon-name></italic> due to the shape of the leaf blade, number of basal and lateral veins, presence of epicalyx in the flower bud, lanceolate epicalyx; shape of sepal (linear–lanceolate) and yellow petals. <italic><tp:taxon-name><tp:taxon-name-part taxon-name-part-type="genus" reg="Eriolaena">E.</tp:taxon-name-part><tp:taxon-name-part taxon-name-part-type="species" reg="bacgiangensis">bacgiangensis</tp:taxon-name-part></tp:taxon-name></italic> differs from <italic><tp:taxon-name><tp:taxon-name-part taxon-name-part-type="genus" reg="Eriolaena">E.</tp:taxon-name-part><tp:taxon-name-part taxon-name-part-type="species" reg="candollei">candollei</tp:taxon-name-part></tp:taxon-name></italic> by the pedicel length (1.4–2.3 cm), presence of epicalyx after flowers at anthesis, densely fringed epicalyx, style significantly exceeds staminal tube length and fruit apex round.</p></tp:treatment-sec><tp:treatment-sec sec-type="description" id="SECID0EHBAE"><title>Description.</title><p><bold><italic>Small tree</italic></bold> up to 8 m tall; branchlets stellate puberulent. Stipules caducous. Petioles 1.1–6.0 cm long, densely pubescent. <bold><italic>Leaf</italic></bold> blades cordate, 7.0–23 × 3.6–18.0 cm; apex acute to caudate; base shallowly cordate; surfaces pubescent; veins densely pubescent; stellate hairy, denser abaxially; margin obtusely dentate; basal veins 5–7; secondary veins 3–5-paired. <bold><italic>Inflorescence</italic></bold> racemose, axillary to terminal, 3–10-flowered, 13.0–18.0 cm long. Flower pedicels 1.4–2.3 cm long, densely pubescent. <bold><italic>Flower</italic></bold> buds with epicalyx; epicalyx horizontal or pendulous; lanceolate, 1.5–1.6 × 0.6–0.7 cm, densely pubescent. <bold><italic>Epicalyx</italic></bold> present after flowers at anthesis, 1.3–1.5 × 0.2–0.4 cm; epicalyx lobe linear, margin pinnately partite, densely fringed, densely woolly stellate pilose. Calyx and corolla 5-merous. <bold><italic>Sepals</italic></bold> 5, valvate, linear–lanceolate, 2.0–2.9 × 0.47–0.53 cm; abaxially stellate hairy, adaxially villous. <bold><italic>Petals</italic></bold> 5, yellow to orange, oblong-rectangle; petals are turned backwards between the sepals; 1.3–1.5 × 0.6–0.7 cm, broader than sepals; above part glabrous; apex entire to emarginate; narrowed towards the base, claw broad, thick densely pubescent, deflexed between the sepals. <bold><italic>Stamens</italic></bold> many, connate into cylindrical tube; staminal tube covering the ovary and style, 1.1–1.3 cm long; anthers linear-oblong to rectangular, 0.21–0.31 × 0.04 cm, 2-celled, cells parallel. <bold><italic>Ovary</italic></bold> superior, ovate, 0.07–0.08 × 0.05–0.06 cm, pubescent; style linear, simple, 2.0–2.2 cm long, style significantly exceeds staminal tube length; stigma 5–7-lobed, lobes needle-like, horizontal to down-curved. <bold><italic>Capsules</italic></bold> ovate-elliptic, woody, 2.0–2.5 × 1.3–1.8 cm, longitudinally grooved, fruit apex round; fruit stalk 3.5–3.7 cm long; densely hairy.</p><fig id="F1" position="float" orientation="portrait"><object-id xmlns:xlink="http://www.w3.org/1999/xlink" content-type="doi" xlink:type="simple">10.3897/phytokeys.256.152884.figure1</object-id><object-id xmlns:xlink="http://www.w3.org/1999/xlink" content-type="arpha" xlink:type="simple">77CAA3C4-C276-51BE-B966-9729877046A3</object-id><label>Figure 1.</label><caption><p><italic><tp:taxon-name><tp:taxon-name-part taxon-name-part-type="genus" reg="Eriolaena">Eriolaena</tp:taxon-name-part><tp:taxon-name-part taxon-name-part-type="species" reg="bacgiangensis">bacgiangensis</tp:taxon-name-part></tp:taxon-name></italic> T.H.Bui <bold>A</bold> habit <bold>B</bold> flowering, fruiting branch <bold>C</bold> leaves <bold>D</bold> cordate base <bold>E</bold> dentate margin <bold>F</bold> flower bud and flower <bold>G</bold> epicalyx lobes <bold>H–J</bold> flower <bold>K</bold> flower from below <bold>L</bold> staminal tube, style, stigma <bold>M, N</bold> fruit (Photos by T.B. Tran).</p></caption><graphic xmlns:xlink="http://www.w3.org/1999/xlink" xlink:href="phytokeys-256-013_article-152884__-g001.jpg" position="float" orientation="portrait" xlink:type="simple" id="oo_1321241.jpg"><uri content-type="original_file" xlink:type="simple">https://binary.pensoft.net/fig/1321241</uri></graphic></fig></tp:treatment-sec><tp:treatment-sec sec-type="etymology" id="SECID0EAEAE"><title>Etymology.</title><p>The specific epithet refers to the type locality, Bac Giang Province in Vietnam.</p></tp:treatment-sec><tp:treatment-sec sec-type="distribution" id="SECID0EFEAE"><title>Distribution and ecology.</title><p><italic><tp:taxon-name><tp:taxon-name-part taxon-name-part-type="genus" reg="Eriolaena">E.</tp:taxon-name-part><tp:taxon-name-part taxon-name-part-type="species" reg="bacgiangensis">bacgiangensis</tp:taxon-name-part></tp:taxon-name></italic> is found only in Vietnam, Bac Giang Province, Son Dong District, Huu San Commune, where it grows in well-lit places in shrubland and dry soil of secondary forest, in association with <italic><tp:taxon-name><tp:taxon-name-part taxon-name-part-type="genus" reg="Acacia">Acacia</tp:taxon-name-part><tp:taxon-name-part taxon-name-part-type="species" reg="mangium">mangium</tp:taxon-name-part></tp:taxon-name></italic> Willd., <italic><tp:taxon-name><tp:taxon-name-part taxon-name-part-type="genus" reg="Bidens">Bidens</tp:taxon-name-part><tp:taxon-name-part taxon-name-part-type="species" reg="pilosa">pilosa</tp:taxon-name-part></tp:taxon-name></italic> L., <italic><tp:taxon-name><tp:taxon-name-part taxon-name-part-type="genus" reg="Cayratia">Cayratia</tp:taxon-name-part><tp:taxon-name-part taxon-name-part-type="species" reg="trifolia">trifolia</tp:taxon-name-part></tp:taxon-name></italic> (L.) Mabb. &amp; J.Wen, <italic><tp:taxon-name><tp:taxon-name-part taxon-name-part-type="genus" reg="Chromolaena">Chromolaena</tp:taxon-name-part><tp:taxon-name-part taxon-name-part-type="species" reg="odorata">odorata</tp:taxon-name-part></tp:taxon-name></italic> (L.) R.M.King &amp; H.Rob. and <italic><tp:taxon-name><tp:taxon-name-part taxon-name-part-type="genus" reg="Stachytarpheta">Stachytarpheta</tp:taxon-name-part><tp:taxon-name-part taxon-name-part-type="species" reg="jamaicensis">jamaicensis</tp:taxon-name-part></tp:taxon-name></italic> (L.) Vahl. Flowering and fruiting specimens were collected in July 2015.</p><fig id="F2" position="float" orientation="portrait"><object-id xmlns:xlink="http://www.w3.org/1999/xlink" content-type="doi" xlink:type="simple">10.3897/phytokeys.256.152884.figure2</object-id><object-id xmlns:xlink="http://www.w3.org/1999/xlink" content-type="arpha" xlink:type="simple">1DEE7E56-677D-55E4-854B-AD90517F70F2</object-id><label>Figure 2.</label><caption><p><italic><tp:taxon-name><tp:taxon-name-part taxon-name-part-type="genus" reg="Eriolaena">Eriolaena</tp:taxon-name-part><tp:taxon-name-part taxon-name-part-type="species" reg="bacgiangensis">bacgiangensis</tp:taxon-name-part></tp:taxon-name></italic> T.H.Bui <bold>A</bold> flowering, fruiting branch <bold>B</bold> pubescent branch <bold>C</bold> pubescent leave <bold>D–F</bold> stellate hairs on leaves <bold>G</bold> fruit (Drawn by Le Kim Chi).</p></caption><graphic xmlns:xlink="http://www.w3.org/1999/xlink" xlink:href="phytokeys-256-013_article-152884__-g002.jpg" position="float" orientation="portrait" xlink:type="simple" id="oo_1321242.jpg"><uri content-type="original_file" xlink:type="simple">https://binary.pensoft.net/fig/1321242</uri></graphic></fig></tp:treatment-sec><tp:treatment-sec sec-type="conservation status" id="SECID0EPHAE"><title>Conservation status.</title><p>Data Deficient (<abbrev xmlns:xlink="http://www.w3.org/1999/xlink" xlink:title="Data Deficient" id="ABBRID0EVHAE" xlink:type="simple">DD</abbrev>) (<xref ref-type="bibr" rid="B5">IUCN 2025</xref>). <italic><tp:taxon-name><tp:taxon-name-part taxon-name-part-type="genus" reg="Eriolaena">Eriolaena</tp:taxon-name-part><tp:taxon-name-part taxon-name-part-type="species" reg="bacgiangensis">bacgiangensis</tp:taxon-name-part></tp:taxon-name></italic> is known only from the type locality. A comprehensive botanical survey of the <italic><tp:taxon-name><tp:taxon-name-part taxon-name-part-type="genus" reg="Eriolaena">Eriolaena</tp:taxon-name-part></tp:taxon-name></italic> has not been carried out to date. Potential threats from habitat fragmentation for road construction and land-use change for <italic><tp:taxon-name><tp:taxon-name-part taxon-name-part-type="genus" reg="Acacia">Acacia</tp:taxon-name-part></tp:taxon-name></italic> spp. plantations, therefore, require urgent and appropriate plans for ex situ species conservation.</p><fig id="F3" position="float" orientation="portrait"><object-id xmlns:xlink="http://www.w3.org/1999/xlink" content-type="doi" xlink:type="simple">10.3897/phytokeys.256.152884.figure3</object-id><object-id xmlns:xlink="http://www.w3.org/1999/xlink" content-type="arpha" xlink:type="simple">6D9E97B3-36DA-5BFB-9EEF-87FA9C9191EF</object-id><label>Figure 3.</label><caption><p><italic><tp:taxon-name><tp:taxon-name-part taxon-name-part-type="genus" reg="Eriolaena">Eriolaena</tp:taxon-name-part><tp:taxon-name-part taxon-name-part-type="species" reg="bacgiangensis">bacgiangensis</tp:taxon-name-part></tp:taxon-name></italic> T.H.Bui <bold>A</bold> flower bud <bold>B, C</bold> bloom flower <bold>D</bold> epicalyx lobes <bold>E, G</bold> flower <bold>F</bold> flower from below <bold>H</bold> staminal tube, style, stigma <bold>I</bold> stamens <bold>J</bold> fruit (Drawn by Le Kim Chi).</p></caption><graphic xmlns:xlink="http://www.w3.org/1999/xlink" xlink:href="phytokeys-256-013_article-152884__-g003.jpg" position="float" orientation="portrait" xlink:type="simple" id="oo_1321243.jpg"><uri content-type="original_file" xlink:type="simple">https://binary.pensoft.net/fig/1321243</uri></graphic></fig></tp:treatment-sec><ref-list><ref id="B5"><mixed-citation xmlns:xlink="http://www.w3.org/1999/xlink" xlink:type="simple">IUCN (<year>2025</year>) The IUCN Red List of Threatened Species. Version 2025-1. <ext-link xlink:href="https://www.iucnredlist.org" ext-link-type="uri" xlink:type="simple">https://www.iucnredlist.org</ext-link> [Accessed on 19 April 2025]</mixed-citation></ref></ref-list></tp:taxon-treatment>
